# Supplementary material for: Reliability of a Custom Device Used to Measure Isometric Knee Flexor and Extensor Strength in Standing Position
Source: Life (Basel). 2023 Feb 6;13(2):458. doi: 10.3390/life13020458 (PMC9965042; doi:10.3390/life13020458)
Supplement: Supplementary file 1 [file life-13-00458-s001.zip]

Archive with 4 entries (3 files):
- life-2118143-supplementary/
- life-2118143-supplementary/S1.pdf
- life-2118143-supplementary/S2.mp4
- life-2118143-supplementary/S3.mp4
